# Supplementary material for: Neural Computations Mediating One-Shot Learning in the Human Brain
Source: PLoS Biol. 2015 Apr 28;13(4):e1002137. doi: 10.1371/journal.pbio.1002137 (PMC4412411; doi:10.1371/journal.pbio.1002137)
Supplement: S1 Data — (XLSX) [file pbio.1002137.s001.xlsx]

## Sheet: Fig. 3
		Experiment1					Experiment2					Experiment3
		Causal rating - Type1 round					Causal rating - Type1 round					Causal rating - Type1 round
		S1	S2	S3			S1	S2	S3			S1	S2	S3
		3.65	4.25	4.4			2.15	3.6	4.05			4.45	5.8	5
		4.75	5.2	4.05			5.05	5.95	2.75			5	4.9	4.6
		7.2	4.8	3.3			3	5.55	4.35			5.75	4.3	4
		5.5	4.95	3.75			3.45	4.25	4.45			5.6	6.05	0.15
		5.75	4.9	1.55			2.8	4.8	3.8			3.85	6.05	4.8
		5.15	4.9	3.75			5.55	4.6	0.4			4	6	3.4
		4.85	5.3	3.65			1.6	2.75	6.2			4.05	2.65	5.35
		3.5	5.1	4.75			3.9	5.1	4.55			3.3	6.25	4.3
		4.8125	5.0625	5.9375			5.3	5.65	4.5			7.7	5.65	3.35
		4.95	5.85	2.05			4.35	3.85	2.1			5.4	5.9	5.05
		3.375	5.25	2.1875			4.55	4.65	3.6			5.3	4.4	2.95
		7.1	4.65	4.2			5.05	5.1	4.1			5.75	5.3	4.6
		6.35	7.2	2.5			4.5	3.2	1.85
		5.5	5.65	0.9
		4.35	5	3.4
		4.9	5.8	4
		4.15	5.95	3.8
		2.55	3.6	5.05
		3.65	4.8	3.7
		6.65	5.3	1
		Causal rating - Type2 round					Causal rating - Type2 round					Causal rating - Type2 round
		S1	S2	S3			S1	S2	S3			S1	S2	S3
		2.25	2.6	7.2			1.15	2.8	8.6			3.25	4.75	7.2
		3.05	3.35	7.75			1.3	2.8	9.35			2.2	2.75	9.3
		4.35	4.3	8.95			0.85	3.65	8.7			0.8	1.45	9.7
		3.25	5.7	7.7			1.95	2.55	7.05			3.65	3.2	9.95
		0.55	1.1	8.45			2.55	4.55	7.45			2.95	3.8	8.7
		3.95	4.25	6.3			3.45	2.95	7.8			1.75	2.25	9.6
		3	3.05	8			1.35	1.9	7.15			1.8	2.35	8.35
		3.15	3.85	6.8			1.85	1.9	8.3			3.25	3.9	9
		5	4.8125	6			2.6	3.25	7.5			0.5	0.2	9.85
		1.75	1.7	9.15			2	3.45	7.6			3.2	4.6	9.25
		1.75	3.0625	7.25			1.6	2.15	8.65			0.75	0.85	9.7
		3.85	4	9.75			3.3	3.3	9.2			4.2	4.45	6.75
		2.3	2.6	9			1	0.55	9.4
		0.05	0	10
		2.55	2.95	8.15
		1.5	3.25	8.25
		0.35	0.45	9.75
		2.2	2.55	6.6
		2.15	2.45	7.6
		4	4	6.35
		One-shot effect index					One-shot effect index					One-shot effect index
		Type1 round	Type2 round				Type1 round	Type2 round				Type1 round	Type2 round
		0.0516142	0.390742				0.114371	0.529983				-0.00609345	0.217511
		-0.0663332	0.325045				-0.207215	0.595126				-0.0259666	0.483714
		-0.175249	0.269896				0.0177039	0.506407				-0.0897478	0.778496
		-0.111591	0.189841				0.0486901	0.415968				-0.482692	0.41924
		-0.317468	0.797339				0.00866384	0.317887				0.00637867	0.351751
		-0.102714	0.159128				-0.454825	0.245671				-0.122998	0.598075
		-0.112674	0.366208				0.414552	0.587752				0.20684	0.512601
		0.0328084	0.242965				0.00755026	0.543214				-0.00433817	0.36214
		0.0492465	0.0702131				-0.0602743	0.371903				-0.259175	0.916134
		-0.263992	0.61444				-0.181397	0.403964				-0.0252989	0.314998
		-0.19233	0.404921				-0.0830412	0.553092				-0.143424	0.822157
		-0.117019	0.329104				-0.0774141	0.376912				-0.0573512	0.13108
		-0.264416	0.475824				-0.193036	0.778577
		-0.399313	0.993182
		-0.10375	0.387707
		-0.0911899	0.494053
		-0.092103	0.893068
		0.23722	0.349853
		-0.0419222	0.442155
		-0.389035	0.173224

## Sheet: Fig. 4
	Raw data used to generate Fig. 4B (for all trials and all individual models)
	Causal rating - Type1 round & IC round
	S1	0.272727	0.2	0.166667	0.2	0.307692	0.181818	0.181818	0.272727	0.461538	0	0.230769	0.153846	0.375	0.384615	0.4	0.5	0.538462	0.4	0.363636	0.333333	0.235294	0.5	0.333333	0.466667	0.333333	0.538462	0.333333	0.529412	0.0909091	0.357143	0.272727	0.230769	0.214286	0.5625	0.153846	0.235294	0.357143	0.357143	0.230769	0.133333	0.571429	0.533333	0.533333	0.388889	0.588235	0.533333	0.285714	0.615385
	S2	0.272727	0.466667	0.416667	0.3	0.307692	0.363636	0.363636	0.272727	0.153846	0.444444	0.384615	0.461538	0.375	0.384615	0.4	0.3	0.0769231	0.4	0.363636	0.333333	0.529412	0.285714	0.583333	0.2	0.333333	0.307692	0.333333	0.235294	0.545455	0.357143	0.454545	0.384615	0.5	0.25	0.461538	0.352941	0.285714	0.357143	0.461538	0.466667	0.142857	0.266667	0.2	0.388889	0.235294	0.266667	0.333333	0.230769
	S3	0.454545	0.333333	0.416667	0.5	0.384615	0.454545	0.454545	0.454545	0.384615	0.555556	0.384615	0.384615	0.25	0.230769	0.2	0.2	0.384615	0.2	0.272727	0.333333	0.235294	0.214286	0.0833333	0.333333	0.333333	0.153846	0.333333	0.235294	0.363636	0.285714	0.272727	0.384615	0.285714	0.1875	0.384615	0.411765	0.357143	0.285714	0.307692	0.4	0.285714	0.2	0.266667	0.222222	0.176471	0.2	0.380952	0.153846
	Causal rating - Type1 round & OS round
	S1	0.181818	0.666667	0.5625	0.4375	0.2	0.4375	0.538462	0.571429	0.4375	0.533333	0.533333	0.375	0.538462	0.352941	0.642857	0.153846	0.4375	0.571429	0.615385	0.615385	0.25	0.111111	0.571429	0.4	0.230769	0.411765	0.230769	0.0909091	0.357143	0.5	0.5	0.5	0.5	0.214286	0.571429	0.454545	0.375	0.5	0.5	0.384615	0.333333	0.357143	0.4	0.214286	0.166667	0	0.333333	0.0714286
	S2	0.363636	0.0666667	0.1875	0.4375	0.533333	0.4375	0.230769	0.285714	0.4375	0.2	0.266667	0.375	0.307692	0.470588	0.214286	0.615385	0.5	0.214286	0.230769	0.230769	0.583333	0.444444	0.214286	0.4	0.538462	0.411765	0.230769	0.636364	0.285714	0.5	0.5	0.5	0.5	0.214286	0.214286	0.545455	0.5	0.5	0.5	0.230769	0.333333	0.357143	0.5	0.428571	0.583333	0.529412	0.333333	0.571429
	S3	0.454545	0.266667	0.25	0.125	0.266667	0.125	0.230769	0.142857	0.125	0.266667	0.2	0.25	0.153846	0.176471	0.142857	0.230769	0.0625	0.214286	0.153846	0.153846	0.166667	0.444444	0.214286	0.2	0.230769	0.176471	0.538462	0.272727	0.357143	0	0	0	0	0.571429	0.214286	0	0.125	0	0	0.384615	0.333333	0.285714	0.1	0.357143	0.25	0.470588	0.333333	0.357143
	Causal rating - Type2 round & IC round
	S1	0.0833333	0	0.0714286	0.0769231	0.0769231	0.153846	0.272727	0.2	0.133333	0.3	0.0909091	0.272727	0.111111	0.2	0.214286	0.272727	0.428571	0.25	0.0833333	0.4	0.1875	0.142857	0.0769231	0.230769	0.153846	0.2	0.230769	0.466667	0.214286	0.214286	0.214286	0.230769	0.1875	0.153846	0.375	0.142857	0.214286	0.0769231	0.2	0.333333	0.125	0.35	0.176471	0.315789	0.4	0.25	0.176471	0.368421
	S2	0.0833333	0.0909091	0.214286	0.307692	0.153846	0.153846	0.0909091	0.5	0.266667	0	0.454545	0.272727	0.444444	0.3	0.214286	0.0909091	0.142857	0.333333	0.25	0.0666667	0.1875	0.142857	0.230769	0.230769	0.153846	0.2	0.230769	0.2	0.214286	0.214286	0.214286	0.461538	0.3125	0.230769	0.1875	0.285714	0.214286	0.307692	0.266667	0.266667	0.25	0.15	0.235294	0.210526	0.15	0.25	0.352941	0.157895
	S3	0.833333	0.909091	0.714286	0.615385	0.769231	0.692308	0.636364	0.3	0.6	0.7	0.454545	0.454545	0.444444	0.5	0.571429	0.636364	0.428571	0.416667	0.666667	0.533333	0.625	0.714286	0.692308	0.538462	0.692308	0.6	0.538462	0.333333	0.571429	0.571429	0.571429	0.307692	0.5	0.615385	0.4375	0.571429	0.571429	0.615385	0.533333	0.4	0.625	0.5	0.588235	0.473684	0.45	0.5	0.470588	0.473684
	Causal rating - Type2 round & OS round
	S1	0	0.25	0.4375	0.105263	0.444444	0.105263	0.157895	0.25	0.315789	0.157895	0.352941	0.117647	0.176471	0.105263	0.615385	0.615385	0.0588235	0.105263	0.117647	0.428571	0.117647	0.5	0.111111	0.166667	0.125	0	0	0	0	0.153846	0	0.133333	0	0	0.1	0.4375	0.2	0.272727	0.222222	0	0	0	0	0	0	0	0	0.0909091
	S2	0.230769	0.125	0	0.368421	0.0555556	0.421053	0.315789	0.4375	0.210526	0.368421	0.235294	0.352941	0.411765	0.473684	0.153846	0.230769	0.470588	0.421053	0.470588	0.142857	0.411765	0.25	0.388889	0.166667	0.5	0	0	0	0	0.230769	0	0.466667	0	0	0.8	0.1875	0.1	0.454545	0.222222	0	0	0	0	0	0	0	0	0
	S3	0.769231	0.625	0.5625	0.526316	0.5	0.473684	0.526316	0.3125	0.473684	0.473684	0.411765	0.529412	0.411765	0.421053	0.230769	0.153846	0.470588	0.473684	0.411765	0.428571	0.470588	0.25	0.5	0.666667	0.375	1	1	1	1	0.615385	1	0.4	1	1	0.1	0.375	0.7	0.272727	0.555556	1	1	1	1	1	1	1	1	0.909091
	one-shot effect index - Type1 round & IC round
		0.181818	-5.55112e-17	0.125	0.25	0.0769231	0.181818	0.181818	0.181818	0.0769231	0.333333	0.0769231	0.0769231	-0.125	-0.153846	-0.2	-0.2	0.0769231	-0.2	-0.0909091	0	-0.147059	-0.178571	-0.375	-5.55112e-17	0	-0.269231	0	-0.147059	0.0454545	-0.0714286	-0.0909091	0.0769231	-0.0714286	-0.21875	0.0769231	0.117647	0.0357143	-0.0714286	-0.0384615	0.1	-0.0714286	-0.2	-0.1	-0.166667	-0.235294	-0.2	0.0714286	-0.269231
	one-shot effect index - Type1 round & OS round
		0.181818	-0.1	-0.125	-0.3125	-0.1	-0.3125	-0.153846	-0.285714	-0.3125	-0.1	-0.2	-0.125	-0.269231	-0.235294	-0.285714	-0.153846	-0.40625	-0.178571	-0.269231	-0.269231	-0.25	0.166667	-0.178571	-0.2	-0.153846	-0.235294	0.307692	-0.0909091	0.0357143	-0.5	-0.5	-0.5	-0.5	0.357143	-0.178571	-0.5	-0.3125	-0.5	-0.5	0.0769231	0	-0.0714286	-0.35	0.0357143	-0.125	0.205882	0	0.0357143
	one-shot effect index - Type2 round & IC round
		0.75	0.863636	0.571429	0.423077	0.653846	0.538462	0.454545	-0.05	0.4	0.55	0.181818	0.181818	0.166667	0.25	0.357143	0.454545	0.142857	0.125	0.5	0.3	0.4375	0.571429	0.538462	0.307692	0.538462	0.4	0.307692	-5.55112e-17	0.357143	0.357143	0.357143	-0.0384615	0.25	0.423077	0.15625	0.357143	0.357143	0.423077	0.3	0.1	0.4375	0.25	0.382353	0.210526	0.175	0.25	0.205882	0.210526
	one-shot effect index - Type2 round & OS round
		0.653846	0.4375	0.34375	0.289474	0.25	0.210526	0.289474	-0.03125	0.210526	0.210526	0.117647	0.294118	0.117647	0.131579	-0.153846	-0.269231	0.205882	0.210526	0.117647	0.142857	0.205882	-0.125	0.25	0.5	0.0625	1	1	1	1	0.423077	1	0.1	1	1	-0.35	0.0625	0.55	-0.0909091	0.333333	1	1	1	1	1	1	1	1	0.863636
	Raw data used to generate Fig. 4C (for all trials and all individual models)
	Mean square error - Heuristic causal judgment model
		0.127604	0.0495868	0.00303193	0.0355556	0.00166667	0.0507483	0.184959	0.0118343	0.0473373	0.0578772	0.0015706	0.191655	0.0228538	0.0565599	0.108503	0.285785	0.08	0.0105556	0.0512821	0.32909	0.0267401	0.0306966	0.0513916	0.0755049	0.29743	0.159702	0.135556	0.140046	0.0253515	0.214876	0.0636706	0.0115235	0.095	0.0283878	0.054258	0.00149219	0.0155556	0.0634451	0.142222	0.0798531	0.106667	0.0137057	0.0503172	0.0412994	0.099359	0.17212	0.0828402	0.07006
	Mean square error - causal uncertainty model
		0.0504778	0.00463539	0.0607761	0.0566779	0.00825635	0.0327261	0.0278464	0.0269923	0.0563856	0.26763	0.00649927	0.0612711	0.023652	0.0263646	0.0279466	0.0535736	0.0722852	0.0870419	0.0459787	0.0197352	0.225219	0.236524	0.0702358	0.0251269	0.0565318	0.0309172	0.00754744	0.216322	0.0151713	0.0625394	0.0118429	0.0171769	0.068153	0.0023163	0.0174444	0.00622807	0.0902651	0.0663842	0.0224273	0.0540258	0.00240907	0.02391	0.0538512	0.122446	0.0243942	0.00613377	0.0835813	0.00249645
[truncated: 1,736 more columns]

## Sheet: Fig. 5
		Fig. 5C. Percent Signal Change
			Learning rate
ROI name			1st - 10th	11th - 20th	21th - 30th	31th - 40th	41th - 50th	51th - 60th	61th - 70th	71th - 80th	81th - 90th	91th - 100th
Hippocampus_CA_Left			-0.0356937	0.012184	0.00177676	-0.0351381	-0.032603	-0.0227337	-0.0147934	-0.0509884	0.0165754	0.0828405
			0.0551044	-0.0358178	-0.00585199	0.0533302	-0.000318307	0.0758946	0.0876759	0.019158	-0.20574	0.112667
			-0.0317701	-0.0699475	0.000128968	-0.0183496	-0.126414	-0.142248	0.190443	0.194713	0.266584	-0.00735483
			0.0483771	0.101592	-0.0110419	0.00826787	0.0780085	-0.0280485	-0.00907207	-0.148978	0.0616869	-0.103527
			-0.0358772	0.00427557	-0.00293162	0.0471477	0.0118297	0.0135266	-0.06525	-0.025601	0.191029	0.0909478
			-0.0446037	-0.0563602	-0.0246082	0.0423399	0.0138368	-0.0238986	-0.0148176	-0.0443693	-0.0101011	-0.0202629
			-0.00644941	-0.0411662	-0.0238357	-0.0721528	0.126833	0.119853	0.0526305	-0.417487	0.00498022	0.0303157
			-0.0263981	-0.0270201	-0.0683872	-0.0190945	-0.0404222	-0.0487118	-0.000707615	-0.0212685	-0.182875	0.0403983
			-0.0200186	-0.017443	-0.000802486	0.0107928	0.00464945	0.0040364	0.00940596	-0.0162404	0.0162683	0.0260684
			0.0414105	-0.0106988	-0.0493554	-0.038606	0.0270785	0.0603468	0.0245006	-0.011083	-0.0761641	0.0186956
			-0.0657604	0.0716081	-0.0248021	-0.0577375	-0.0344907	-0.0582121	-0.0112415	-0.131882	-0.0874838	-0.0980474
			0.0308086	0.0735588	-0.0254492	0.0316307	-0.0528279	0.0697357	-0.144428	-0.0364663	-0.0101011	-0.0175283
			0.00855667	-0.021022	-0.0935941	0.103101	-0.0139521	0.0292555	-0.115758	0.0467259	-0.0208575	-0.00186448
			-0.0803078	-0.0238955	0.0117039	-0.0167493	-0.0445808	-0.0219674	0.00311561	0.010678	-0.10325	0.0287972
			0.0248293	0.00813768	0.0690095	-0.029857	0.00513027	0.00196549	0.0277943	-0.00286716	-0.0205502	0.0663672
			-0.0313985	0.0457013	0.0490566	0.0466895	-0.0106886	0.0389569	0.00977251	-0.0512591	0.0108471	0.0155942
			0.00406157	0.020422	-0.0335241	-0.00782297	-0.0409353	-0.0110947	-0.0293404	0.00839656	-0.0101011	0.170307
			0.00198614	0.0468512	0.0293902	-0.0226803	-0.0465065	-0.00846847	-0.00342784	0.0187098	0.05285	0.00875567
			0.0155149	0.00841634	-0.0174752	0.0190575	0.00931658	0.0111479	0.0348946	-0.117565	0.0912227	0.0154848
			-0.00837434	-0.0293137	-0.00816574	-0.00376718	-0.00938748	-0.00627163	-0.00907207	0.216208	0.0607943	0.0344112
Hippocampus_CA_Right			-0.0432752	0.00953778	0.0119841	-0.0455597	-0.0421113	-0.018116	-0.0150277	-0.0475315	-0.00677639	0.0755789
			0.033372	-0.0335114	-0.0130664	0.0489134	-0.0140861	0.107579	0.0968655	-0.0401304	-0.139089	0.041755
			-0.00536567	-0.0215143	0.0426755	0.00267331	-0.0723937	-0.125211	0.17781	0.139481	0.214021	-0.0205773
			0.00985111	-0.0199758	0.00579587	0.0621077	0.0302243	0.0601973	-0.00907207	0.00318455	0.065238	-0.00567264
			-0.0451459	0.00341686	-0.031615	0.0441057	0.0180391	0.0595941	-0.0470904	-0.020675	0.237929	0.114798
			-0.0938399	-0.0716444	-0.0365307	0.0510121	0.0118144	-0.03036	-0.0146043	-0.0633231	-0.0101011	-0.0390407
			-0.0279859	-0.046502	-0.040277	-0.0785025	0.134931	0.196693	0.12195	-0.610612	-0.00917716	0.0504004
			-0.0309085	-0.0134749	-0.0825456	-0.0224572	-0.051773	-0.0484718	0.00734909	-0.010066	-0.153622	0.0594116
			-0.0164186	-0.0407986	-0.00483214	0.011487	0.0196367	0.00125065	-0.000553888	-0.0215389	0.0204881	0.0326134
			0.0151881	-0.0226436	-0.0326016	-0.0141403	0.00948039	0.0644344	-0.0121443	-0.00176347	-0.068534	0.0261408
			-0.09278	0.0741168	-0.0258488	-0.049334	-0.0421937	-0.0684601	-0.0124669	-0.115313	-0.116234	-0.0826995
			0.0128992	0.0594376	-0.0237818	0.010512	-0.0419589	0.0668106	-0.122696	-0.0199842	-0.0101011	0.0261357
			0.0258026	-0.0384724	-0.123284	0.148538	-0.0204758	0.0308799	-0.142638	-0.00337933	-0.131312	-0.020976
			-0.0756415	-0.00404694	0.0390427	-0.0364041	-0.0148785	-0.00876643	-0.00462439	-0.0198801	-0.101448	0.0425204
			-0.00410757	-0.0112214	0.0234538	-0.00844786	-0.00887871	0.0127513	0.028811	-0.0102409	-0.0523849	0.0918712
			-0.00365492	0.0244125	0.0682165	0.0410278	-0.0239911	0.0376803	0.00553013	-0.0276189	-0.0209228	0.0141564
			-0.00532128	0.025599	-0.0315285	0.00845222	-0.0416414	-0.0235867	-0.0281467	0.0163778	-0.0101011	0.135132
			-0.0136587	0.0529135	0.0119924	-0.0446063	-0.0421141	-0.0135966	-0.0421791	-0.0216519	0.0911552	0.00844305
			0.0127971	-0.000538134	-0.00583603	0.0150797	-0.015435	0.00298646	0.0170376	-0.0897268	0.0216863	0.00245577
			0.0260022	-0.018611	-0.00120699	-0.00376718	-0.00938748	-0.00627163	-0.00907207	0.294076	0.0916748	0.0353483
Hippocampus_FD_Left			-0.0401428	0.014943	-0.0135739	-0.0234506	-0.0303545	-0.00111109	-0.000341055	-0.0524677	-0.018537	0.0390721
			-0.0206384	0.0168682	-0.151996	-0.0437902	0.0756731	-0.00553604	-0.0455783	0.127426	-0.112388	0.163957
			-0.074093	0.0894048	0.124384	0.0309692	-0.204952	-0.0602415	-0.0483473	0.198172	0.0871241	-0.00710516
			0.00142433	0.0473571	0.00163986	0.0116938	0.0343529	-0.0202667	-0.00907207	-0.131664	0.0695539	-0.0867098
			0.0245729	0.0134843	-0.0094778	-0.00380049	0.0323603	-0.0373894	-0.0317963	-0.0398113	-0.0211439	0.0621482
			-0.030064	-0.0391721	-0.000628129	-0.016098	0.0515172	-0.00883718	-0.047601	-0.00610098	-0.0101011	-0.0544651
			-0.0396921	0.0331617	0.0027167	0.00146944	-0.0436351	0.0474395	0.0727613	-0.230354	-0.0119294	0.0190663
			-0.0183235	0.0440407	-0.0595493	-0.00373387	-0.0243385	-0.0200217	-0.0366208	0.000549583	0.130568	0.0541445
			-0.0241715	-0.0270903	-0.00170816	-0.00135437	-0.0128724	0.00061904	-0.00343643	-0.00780706	0.0117874	0.0157376
			0.0203589	0.000489389	-0.0254082	-0.0412209	0.00913474	0.0441967	0.015726	0.0172269	-0.0726598	0.0200945
			-0.0860669	0.0304371	0.023692	-0.0449482	-0.00636007	-0.00147961	0.0400538	-0.0311563	-0.0997156	0.027877
			0.00285608	0.0291376	-0.0324734	0.0764701	-0.0211422	0.0378472	-0.105417	0.0256022	-0.0101011	-0.043571
			-0.0175982	-0.0130867	-0.0381068	0.0358345	0.00264779	-0.0269477	-0.0313917	0.00691618	-0.223737	0.0192394
			-0.0858563	0.0466468	-0.000524418	-0.0104412	-0.00116128	-0.00961803	-0.0112723	-0.0208181	-0.114138	0.0017983
			0.0120745	0.0103923	0.0284417	-0.010917	-0.00887975	-0.0328279	0.0202413	0.0357956	-0.0661466	0.0500459
			-0.0288463	0.0208095	-0.0198126	0.0348489	0.0161116	0.0399409	0.00531181	-0.0449714	0.00859572	0.05981
			-0.0186673	0.00538086	-0.0140471	0.000721587	-0.0372639	-0.0153304	0.00115473	0.0110764	-0.0101011	0.101929
			0.00171439	0.0279553	0.0266825	0.0324673	-0.0302835	-0.0215735	-0.0197006	-0.0237765	0.0506825	-0.000168299
			-0.00875013	-0.000574116	0.00627695	0.0479078	0.0016953	-0.010672	0.00172764	-0.113908	0.106082	-0.00649839
			0.00251724	-0.0105146	-0.00725763	-0.00376718	-0.00938748	-0.00627163	-0.00907207	0.0179648	0.00331162	-0.00754721
Hippocampus_FD_Right			-0.0442276	0.0195049	-0.00496294	-0.0440568	-0.0172493	-0.0167378	-0.0242316	-0.0567021	-0.0322837	0.0422631
			-0.00473445	0.025314	-0.139912	-0.0418198	0.0970388	-0.0312701	-0.0413403	0.0616841	-0.0501612	0.144379
			-0.0698108	0.119808	0.107725	0.0153049	-0.180525	-0.0658857	-0.151607	0.0122635	0.0311881	0.047884
			-0.0856575	0.0260543	-0.00933972	0.0296905	0.0225645	0.0196476	-0.00907207	-0.0298388	0.0718431	-0.0972071
			0.0160305	0.00741525	-0.0239073	0.0224064	0.0433328	-0.0345629	-0.0293661	-0.0547306	-0.00113715	0.0601348
			-0.124212	-0.0639862	-0.00145226	-0.00555713	0.0412088	-0.0525964	-0.0414743	-0.0525554	-0.0101011	-0.0296595
			-0.069281	0.0144632	0.0113498	-0.0326403	-0.0278632	0.0534138	0.0651456	-0.222884	-0.018929	0.012902
			-0.0226353	0.0109708	-0.0844153	-0.0242169	-0.0558988	-0.0560461	-0.0109464	-0.0261919	-0.0171433	0.0647706
			-0.0266181	-0.0280854	-0.00603548	-0.0088974	0.0162209	8.73456e-05	-0.0125991	-0.0389064	0.0172042	0.0172912
			-0.0179931	-0.0180186	-0.00939207	-0.00629747	0.00622855	0.0543785	-0.0259677	-0.0081699	-0.107836	0.0333663
			-0.0939692	0.0643677	0.00437074	-0.0302897	-0.00989521	-0.0322572	0.0392309	0.0121776	-0.144149	0.0688989
			0.0216117	0.00171947	-0.00823675	-0.00677085	0.019148	0.0545438	-0.104637	0.00466605	-0.0101011	0.000432014
			-0.0142644	-0.0174622	-0.0796337	0.0586908	0.00501869	-0.0385016	-0.0754738	0.00997145	-0.12754	-0.0153417
			-0.0686419	0.0410347	0.013069	-0.0254649	0.015687	0.00708003	-0.0218324	-0.0357331	-0.0782255	0.019646
			-0.00719512	-0.0209882	-0.00899468	0.00696094	-0.0106489	-0.0118071	0.00541865	0.0332015	-0.10238	0.0491922
			-0.0114856	0.0267141	0.0166088	0.0386465	-0.0285736	0.0321032	-0.00685797	-0.0948203	-0.0121162	0.00831569
			-0.0163842	0.00447337	-0.014933	-0.00708474	-0.0463756	-0.00384804	0.0177837	0.00269117	-0.0101011	0.0575903
			-0.00790972	0.0188031	0.0113914	0.0103493	-0.0429378	-0.0271671	-0.0324814	-0.0643287	0.0680785	-0.00422015
			-0.000806461	-0.00550914	-0.00707622	0.0246951	-0.0171915	-0.00790985	0.00369838	-0.0973019	0.0696924	2.92491e-05
			-0.0165288	-0.0195133	-0.00333552	-0.00376718	-0.00938748	-0.00627163	-0.00907207	0.120576	-0.00373541	0.000349925
Hippocampus_HATA_Left			0.0505253	-0.0132166	-0.0787312	-0.0104259	-0.0247619	0.00902216	-0.0441788	-0.112363	-0.0528114	0.0695279
			-0.0331701	-0.0349351	-0.0913639	-0.0324628	-0.0022535	0.0162351	-0.0357112	0.142497	-0.0783725	0.0291081
			0.0237828	0.166318	0.0528947	0.14588	-0.052059	-0.0312604	-0.280196	0.0111895	0.0431066	-0.0321143
			-0.0824106	-0.020109	0.101909	-0.0198436	-0.00749047	-0.0462966	-0.00907207	-0.135252	0.03861	0.0209316
			-0.0198353	0.0269949	-0.0117982	0.0474092	0.0944132	-0.0460317	-0.0659713	-0.0591665	0.0459332	0.0679844
			-0.000753277	-0.0404221	0.032687	0.0415393	0.0558728	-0.000867846	-0.0583958	0.0362544	-0.0101011	-0.0448037
			-0.0717975	0.0336829	0.0460001	0.0536379	-0.0229515	0.104413	0.155808	-0.363583	0.00842784	0.0440917
			-0.0113011	-0.0233182	-0.0439728	-0.0121987	-0.05802	-0.0673053	0.011657	-0.0129297	-0.0347417	0.0835959
			-0.00360854	-0.0109257	0.00266616	-0.00777959	0.00975167	-0.0022192	0.0229334	0.00242666	-0.00539154	0.0310294
			0.0668219	-0.0121363	-0.157836	-0.0700791	0.0374922	0.102619	0.0406913	-0.136989	0.0242785	0.0364413
			-0.0342899	0.0541372	-0.00964465	0.0323502	0.0136366	0.044521	0.047092	0.00363955	-0.0683664	0.0244538
			0.0616395	0.106088	-0.00882097	-0.0053285	0.0737522	0.0158977	-0.0982173	-0.0156297	-0.0101011	0.000399119
			-0.0354952	-0.0622202	-0.0190034	0.00906293	-0.0155249	-0.0112506	0.00262306	0.0339516	-0.172564	0.0137183
			-0.0494627	-0.0191913	-0.0183239	0.0398683	0.0565113	0.0826126	-0.0303893	-0.0123232	-0.0461255	0.0587417
			-0.0114833	-0.0167094	0.0229886	0.0361874	-0.0166166	-0.0353251	0.0046237	0.112286	-0.133038	0.0761658
			0.035975	0.0426124	0.0602849	-0.0259133	-0.0278876	-0.00282718	0.0634949	-0.18714	-0.019103	-0.0313908
			0.0546304	-0.00348532	-0.00130021	-0.00657841	-0.0188085	-0.0470392	-0.013547	0.0665266	-0.0101011	0.217646
			-0.00134503	0.0319727	-0.00308743	0.0162406	0.00210327	-0.00791155	-0.000571646	-0.0941374	-0.0559757	0.0215828
			-0.0070119	-0.00360102	0.0131159	0.0148105	-0.00284322	0.0012719	0.0181227	-0.0753794	0.0741733	0.0207978
			-0.0041246	-0.0323663	0.00306346	-0.00376718	-0.00938748	-0.00627163	-0.00907207	0.424742	0.068824	0.0976546
Hippocampus_HATA_Right			0.0746871	-0.00142878	-0.0221638	-0.027503	-0.038543	0.00967113	-0.0699526	-0.0867517	-0.0584567	0.041168
			-0.126557	-0.0865196	-0.0514217	-0.0381408	-0.0479594	0.0250547	-0.0450932	0.0702798	-0.0110251	0.00466731
			0.0693737	0.169481	-0.0698008	0.173804	-0.0828462	-0.0469348	-0.412182	-0.00937482	-0.00511309	-0.028034
			-0.0478104	-0.004455	0.00478409	-0.0300609	0.0105634	0.0283986	-0.00907207	-0.00197028	0.107009	0.00123009
			-0.0180651	-0.0147989	-0.0327019	0.0194434	0.0929526	-0.0414188	-0.0594895	-0.0415203	-0.0742093	0.0242805
			-0.0626181	-0.0684964	0.00291899	0.0714903	0.0642353	0.0106649	-0.0564837	0.00297341	-0.0101011	-0.0296318
			-0.0594184	0.027888	0.080284	-0.0115685	-0.00174694	0.099653	0.158554	-0.428815	0.000572871	0.0400471
			-0.0674311	0.00345285	-0.0979607	-0.0311925	-0.0482475	-0.145233	-0.00266032	-0.0324183	-0.216395	0.101712
			0.0189676	-0.0330216	0.0207438	-0.0113002	0.0198363	-0.0221073	0.0124571	0.00859812	-0.00427512	0.0279952
			0.0537675	-0.00527435	-0.06097	-0.0168643	0.0289842	0.0857969	-0.0100563	-0.0263845	0.155526	0.0243433
			-0.0805437	0.0409802	0.0389193	0.0483747	0.0413213	0.0558034	0.0353398	0.036327	0.063757	0.0780487
			-0.0262222	0.0399963	0.0479601	-0.0297437	-0.0102126	0.0125418	-0.209412	-0.0285644	-0.0101011	0.0824126
			-0.0547533	-0.013388	-0.0275803	-0.0153721	-0.0580668	-0.0369378	0.00280486	0.0735513	-0.18081	0.0236399
			-0.0375614	-0.0102857	-0.012431	-0.0205052	0.0546523	0.0635636	-0.0381318	-0.03973	-0.0351811	0.0683825
			-0.0480005	-0.0426671	0.0272609	0.0308306	-0.0124029	-0.0210774	0.010332	0.0827619	-0.0420226	0.0833592
			-0.00239796	0.0449564	0.0578294	-0.0424583	-0.106015	-0.0133275	0.0226905	-0.107714	0.00869418	-0.0377977
			0.0559499	0.0381109	-0.00151758	0.00669891	0.0129063	-0.00700722	0.0206485	0.0801962	-0.0101011	0.147991
			-0.0376441	0.0399134	-0.0333199	0.0594568	-0.0627303	-0.0109436	-0.0351165	-0.223829	0.0629499	0.027678
			-0.00688025	-0.014437	0.0268717	0.00341441	0.00833746	-0.0130629	-0.00808787	-0.0268935	-0.0672686	0.0301746
			-0.0729284	0.0385293	0.00505177	-0.00376718	-0.00938748	-0.00627163	-0.00907207	1.07319	0.0778176	-0.106615

## Sheet: Fig. 6
		Fig. 6. Percent Signal Change
			Left vlPFC x Hippocampus
			Learning rate
			1st - 10th	11th - 20th	21th - 30th	31th - 40th	41th - 50th	51th - 60th	61th - 70th	71th - 80th	81th - 90th	91th - 100th
			-0.474803	1.35284	0.966216	-1.04446	-1.32419	-0.0993178	-1.27555	-0.719438	-1.13693	1.32408
			-0.0876963	0.139681	-0.573294	-1.02155	1.05335	1.14135	-1.19142	0.165763	0.488694	-0.081162
			-3.62565	0.967608	2.49346	-1.51978	-4.21639	-2.43205	-1.58739	-1.44477	5.21706	1.97292
			-0.791871	0.513735	-0.519987	1.64623	1.54244	1.49191	-2.31983	-5.27288	-4.54617	-0.0699443
			-1.65646	-1.2441	0.318062	1.90378	2.03788	-0.931087	-0.955433	-1.27969	0.333082	0.157241
			-0.287127	-1.94737	-0.969057	-1.53226	0.188903	4.94137	1.82257	0.571441	-1.56574	-0.406236
			1.36582	2.34705	-0.761454	0.279115	-1.01625	-1.64667	-0.390917	-0.464221	-0.0959169	2.23287
			0.605885	-0.876456	0.282723	0.42055	1.04546	0.392612	-0.316665	-1.03121	-0.856387	0.425863
			0.767473	-0.493604	-0.516138	0.422073	-0.52389	1.79942	0.450155	-0.816961	-2.19135	0.038875
			0.882286	1.00424	0.0684547	-0.968945	0.321075	-0.85186	-2.06201	-0.347639	-0.00387726	0.498004
			2.60756	-1.05832	-3.48024	4.78868	-0.0509507	0.841334	-3.06105	1.44739	1.64689	2.05682
			-1.79257	1.72845	1.19706	0.175826	0.429379	0.355333	-0.604087	-0.823752	-1.30267	0.648882
			-0.330637	0.0370254	0.603478	0.479567	-0.731749	-2.40583	0.474535	-0.833251	-0.546205	3.13635
			-0.715308	0.275982	0.206721	0.240979	-1.2282	0.49015	0.779133	0.493529	-1.10666	0.692131
			0.16062	1.23425	-0.47591	0.0872429	-0.837528	-0.95589	-0.171113	0.763427	-0.31393	1.21182
			-0.636585	1.84055	1.15581	0.0558762	-1.72572	-0.11113	-1.20164	-0.877567	-0.853646	2.14659
			0.86893	0.162459	-0.641246	0.731795	-0.0945998	0.313724	1.3035	-2.42853	-2.50917	-1.90531
			-0.682461	-1.0614	-0.0614172	-0.105421	-0.105421	-0.105421	-0.105421	0.0374812	0.135524	0.0876908
			-0.600473	1.18699	0.68104	-1.01794	-1.31793	-0.166228	-0.79018	-1.00066	-1.47602	1.67677
			0.570044	0.358998	-0.137249	0.0417187	0.900208	0.72351	-1.80895	-0.631534	-0.712882	1.04603
			-3.75558	0.672057	1.83318	-1.46841	-3.87024	-1.22485	-1.76423	-1.40697	5.69502	1.51421
			-0.101132	0.547211	0.0628339	1.25702	1.22118	0.437463	-2.27858	-4.42198	-3.97288	-0.0797711
			-0.533319	-0.930992	-0.0858675	1.11558	1.81524	-0.769982	-1.1906	-0.800715	0.293298	-0.176117
			-0.461734	-1.87842	0.390877	-0.990117	0.313279	2.70408	1.41465	0.608346	-1.37856	-0.10814
			1.01463	2.24205	-0.496316	0.212889	-0.77375	-1.61475	-0.683304	-0.383636	0.271127	2.18471
			0.180547	-0.212455	0.505306	0.431495	0.422178	0.260605	-0.187439	-0.477311	-0.477578	0.209413
			0.972102	-0.118894	-0.489959	-0.555383	-0.22605	1.4248	0.7041	-0.288089	-1.40029	-0.575739
			0.841033	1.6927	-0.0728688	-0.149566	-0.609534	-0.843542	-1.95733	0.39748	0.887057	0.651129
			1.8541	-0.660361	-2.49107	3.34462	-0.20768	0.22335	-2.95556	1.1633	1.64014	2.55064
			-1.8488	1.44584	0.824524	0.75415	-0.224564	-0.931078	0.0159687	0.392607	-0.385098	0.49193
			0.430748	0.434367	2.39333	0.758171	-1.0451	-3.31467	0.517707	0.034536	-0.0131515	4.44041
			-1.05632	0.661402	-0.283314	0.672491	-0.892483	0.15176	-0.0634104	-0.0829469	-0.597101	0.181018
			0.65559	1.23387	-0.586584	-0.0711445	-0.859758	-0.853931	-0.245676	0.36117	-0.838251	1.22383
			-0.913402	1.77607	0.735031	-0.153163	-2.05488	-0.0124063	-0.528173	-0.226127	-0.588351	1.57427
			0.488853	0.324211	-0.730174	0.874588	0.419612	0.525738	1.68146	-3.90418	-4.03779	-2.91004
			-0.438707	-0.632308	-0.114045	0.0209358	0.0209358	0.0209358	0.0209358	0.109551	-0.125481	-0.0494387
			Right vlPFC x Hippocampus
			Learning rate
			1st - 10th	11th - 20th	21th - 30th	31th - 40th	41th - 50th	51th - 60th	61th - 70th	71th - 80th	81th - 90th	91th - 100th
			-0.602823	0.518775	0.966216	-1.04446	-0.996687	-1.17297	-1.27555	-0.719438	-1.81966	1.32408
			0.145256	-0.0464076	-0.573294	-1.02155	0.826965	0.0351949	-1.19142	0.165763	-0.0940623	-0.081162
			-3.57984	0.501424	2.49346	-1.51978	-3.89192	-0.309007	-1.58739	-1.44477	5.80827	1.97292
			-0.52883	-0.283234	-0.519987	1.64623	2.16418	-5.42542	-2.31983	-5.27288	-4.57082	-0.0699443
			-0.546497	0.966581	0.318062	1.90378	2.19675	-0.774298	-0.955433	-1.27969	0.575378	0.157241
			-1.05163	-0.915762	-0.969057	-1.53226	-0.186744	2.4011	1.82257	0.571441	-1.00477	-0.406236
			1.062	0.133973	-0.761454	0.279115	-0.832093	-0.00445107	-0.390917	-0.464221	0.270072	2.23287
			0.246571	-0.0467806	0.282723	0.42055	0.235677	-1.03121	-0.316665	-1.03121	-0.203229	0.425863
			0.889792	-0.59244	-0.516138	0.422073	0.107458	-0.0838129	0.450155	-0.816961	-1.77336	0.038875
			0.713478	0.16543	0.0684547	-0.968945	-0.523076	-0.351029	-2.06201	-0.347639	0.937788	0.498004
			1.8558	-0.670687	-3.48024	4.78868	-0.550236	1.72016	-3.06105	1.44739	1.77779	2.05682
			-1.55095	0.605798	1.19706	0.175826	0.387877	-0.821878	-0.604087	-0.823752	-0.466935	0.648882
			-0.294706	0.333592	0.603478	0.479567	-1.25416	-0.340588	0.474535	-0.833251	0.379032	3.13635
			-0.724247	1.65518	0.206721	0.240979	-0.941338	-0.264251	0.779133	0.493529	-0.590229	0.692131
			0.925403	-0.203722	-0.47591	0.0872429	-0.77174	0.0696404	-0.171113	0.763427	-0.656853	1.21182
			-0.842006	1.75598	1.15581	0.0558762	-1.2852	-0.877567	-1.20164	-0.877567	-1.05004	2.14659
			0.330441	0.0201573	-0.641246	0.731795	0.428394	-2.53776	1.3035	-2.42853	-3.79198	-1.90531
			-0.494554	-0.00577047	-0.0614172	-0.105421	0.109855	-0.105421	-0.105421	0.0374812	-0.107312	0.0876908
			-0.304195	-0.0331696	0.68104	-1.01794	-1.36833	-1.55716	-0.79018	-1.00066	-1.39127	1.67677
			-0.0695541	0.51475	-0.137249	0.0417187	1.05422	-0.415546	-1.80895	-0.631534	1.02091	1.04603
			-3.46612	0.217075	1.83318	-1.46841	-4.34421	-0.0718197	-1.76423	-1.40697	5.49959	1.51421
			-1.00707	-0.0054882	0.0628339	1.25702	2.01514	-4.6436	-2.27858	-4.42198	-4.6842	-0.0797711
			-1.63562	1.06819	-0.0858675	1.11558	2.05317	-0.431338	-1.1906	-0.800715	0.543277	-0.176117
			-0.531966	-0.465301	0.390877	-0.990117	-0.314339	1.92056	1.41465	0.608346	-1.29368	-0.10814
			1.10001	0.0623472	-0.496316	0.212889	-0.953285	0.32209	-0.683304	-0.383636	-0.152842	2.18471
			0.593213	0.28057	0.505306	0.431495	0.813685	-0.477311	-0.187439	-0.477311	-0.693264	0.209413
			0.725216	-0.462433	-0.489959	-0.555383	-0.186864	0.187477	0.7041	-0.288089	-2.44751	-0.575739
			0.585987	0.497702	-0.0728688	-0.149566	0.444471	0.115903	-1.95733	0.39748	0.0357608	0.651129
			2.57106	-0.298282	-2.49107	3.34462	-0.0777053	1.69153	-2.95556	1.1633	1.36214	2.55064
			-1.55375	0.315358	0.824524	0.75415	0.882004	0.188493	0.0159687	0.392607	-1.25496	0.49193
			-0.821922	1.71258	2.39333	0.758171	-1.0902	0.352628	0.517707	0.034536	-0.239624	4.44041
			-0.58229	1.74866	-0.283314	0.672491	-1.21067	-0.973939	-0.0634104	-0.0829469	-0.973162	0.181018
			0.239638	-0.54748	-0.586584	-0.0711445	-0.802454	-0.391658	-0.245676	0.36117	-0.367675	1.22383
			-0.859077	1.9467	0.735031	-0.153163	-1.61933	-0.226127	-0.528173	-0.226127	-0.873364	1.57427
			0.693933	0.410478	-0.730174	0.874588	-0.0538884	-4.10416	1.68146	-3.90418	-2.29247	-2.91004
			-0.701507	-0.107581	-0.114045	0.0209358	-0.128306	0.0209358	0.0209358	0.109551	0.122676	-0.0494387
