# Supplementary material for: Neural Computations Mediating One-Shot Learning in the Human Brain
Source: PLoS Biol. 2015 Apr 28;13(4):e1002137. doi: 10.1371/journal.pbio.1002137 (PMC4412411; doi:10.1371/journal.pbio.1002137)
Supplement: S2 Data — To view the images, SPM is needed (http://www.fil.ion.ucl.ac.uk/spm/software/spm8/). (ZIP) [file pbio.1002137.s002.zip]

Archive with 7 entries (7 files):
- spmT_0002.img
- spmT_0003.hdr
- spmT_0003.img
- SPM.mat
- spmF_0001.hdr
- spmF_0001.img
- spmT_0002.hdr
